# Supplementary material for: Host HSPD1 Translocation from Mitochondria to the Cytoplasm Induced by Streptococcus suis Serovar 2 Enolase Mediates Apoptosis and Loss of Blood–Brain Barrier Integrity
Source: Cells. 2022 Jun 29;11(13):2071. doi: 10.3390/cells11132071 (PMC9265368; doi:10.3390/cells11132071)
Supplement: Supplementary file 1 [file cells-11-02071-s001.zip]

Archive with 1 entries (1 files):
- cells-1766372-supplementary.pdf
